# Supplementary material for: Liraglutide Improves the Angiogenic Capability of EPC and Promotes Ischemic Angiogenesis in Mice under Diabetic Conditions through an Nrf2-Dependent Mechanism
Source: Cells. 2022 Nov 29;11(23):3821. doi: 10.3390/cells11233821 (PMC9736458; doi:10.3390/cells11233821)
Supplement: Supplementary file 1 [file cells-11-03821-s001.zip]

Archive with 1 entries (1 files):
- cells-1918638-supplementary.pdf
